# Supplementary material for: Correction: Thangameeran et al. Examining Transcriptomic Alterations in Rat Models of Intracerebral Hemorrhage and Severe Intracerebral Hemorrhage. Biomolecules 2024, 14, 678
Source: Biomolecules. 2024 Aug 20;14(8):1034. doi: 10.3390/biom14081034 (PMC11352676; doi:10.3390/biom14081034)
Supplement: Supplementary file 1 [file biomolecules-14-01034-s001.zip]

Archive with 1 entries (1 files):
- biomolecules-3147716-supplementary.xlsx
